# Supplementary material for: Bridging Gaps in Sundown Syndrome Research: a Scoping Review and Roadmap for Future Multimodal Approaches
Source: Arch Clin Neuropsychol. 2025 Jul 3;40(8):1643–66. doi: 10.1093/arclin/acaf062 (PMC12644068; doi:10.1093/arclin/acaf062)
Supplement: Supplementary_Table1_acaf062 [file supplementary_table1_acaf062.xlsx]

## Sheet: First round excluded
No.	Study	Reason of Exclusion
1	Apperson, C. S., Federici, B. A., Tarver, F. R., & Stewart, W. (1992). Biotic and abiotic parameters associated with an epizootic of Coelomomyces punctatus in a larval population of the mosquito Anopheles quadrimaculatus. Journal of Invertebrate Pathology, 60(3), 219–228. Ovid MEDLINE(R) <1988 to 1995>.	Irrelevance to SS
2	Assad, S., Ghani, U., Sulehria, T., Mansoor, T., & Ameer, M. A. (2017). Intensive Care Unit Psychosis-sundowning: A Challenging Phenomenon. Indian Journal of Critical Care Medicine : Peer-Reviewed, Official Publication of Indian Society of Critical Care Medicine, 21(2), 112–113. https://doi.org/10.4103/ijccm.IJCCM_390_16	letters
3	Babits, K. (2004). A walk at sundown. Nursing, 34(1), 56–57. Ovid MEDLINE(R) <2003 to 2004>.	Irrelevance to SS
4	Blasi, M., Valletta, M., Trebbastoni, A., D’Antonio, F., Talarico, G., Campanelli, A., Monti, M., Salati, E., Gasparini, M., Buscarnera, S., Salzillo, M., Canevelli, M., & Bruno, G. (2023). Sundowning in Patients with Dementia: Identification, Prevalence, and Clinical Correlates. JOURNAL OF ALZHEIMERS DISEASE, 94(2), 601–610. https://doi.org/10.3233/JAD-230094	No full text available
5	Bliwise, D. L. (1996). Sleep disorders. In W. E. Reichman & P. R. Katz (Eds.), Psychiatric care in the nursing home. (1996-97412-009; pp. 118–132). Oxford University Press; psyh. https://search.ebscohost.com/login.aspx?direct=true&db=psyh&AN=1996-97412-009&site=ehost-live	No full text available
6	Bonanni, E., Maestri, M., Tognoni, G., Fabbrini, M., Nucciarone, B., Manca, M., Gori, S., Iudice, A., & Murri, L. (2005). Daytime sleepiness in mild and moderate Alzheimer’s disease and its relationship with cognitive impairment. JOURNAL OF SLEEP RESEARCH, 14(3), 311–317. https://doi.org/10.1111/j.1365-2869.2005.00462.x	Irrelevance to SS
7	Brusco, L. I., Márquez, M., & Cardinali, D. P. (2000). Melatonin treatment stabilizes chronobiologic and cognitive symptoms in Alzheimer's disease. Neuro endocrinology letters, 21(1), 39–42.	No full text available
8	Buchanan, Y. L. (1992). Sundown syndrome in a psychogeriatric population (1993-72639-001; Issues 2-A) [ProQuest Information & Learning]. psyh. https://search.ebscohost.com/login.aspx?direct=true&db=psyh&AN=1993-72639-001&site=ehost-live	No full text available
9	Burke, L. (2010). Fasting and recovery from exercise. British Journal of Sports Medicine, 44(7), 502–508. Ovid MEDLINE(R) <2010 to 2011>. https://doi.org/10.1136/bjsm.2007.071472	Irrelevance to SS
10	Burney-Puckett, M. (1996). Sundown syndrome: Etiology and management. Journal of Psychosocial Nursing and Mental Health Services, 34(5), 40–43. https://doi.org/10.3928/0279-3695-19960501-17	No full text available
11	Cardinali, D., Brusco, L., Liberczuk, C., & Furio, A. (2002). The use of melatonin in Alzheimer’s disease. NEUROENDOCRINOLOGY LETTERS, 23, 20–23.	No full text available
12	Churchill, M., Safaoui, J., McCabe, B. W., & Baun, M. M. (1999). Using a therapy dog to alleviate the agitation and desocialization of people with Alzheimer’s disease. Journal of Psychosocial Nursing and Mental Health Services, 37(4), 16–22. https://doi.org/10.3928/0279-3695-19990401-12	No full text available
13	DUCKETT, S. (1993). MANAGING THE SUNDOWNING PATIENT. JOURNAL OF REHABILITATION, 59(1), 24–29.	No full text available
14	de Jonghe, A., van Munster, B. C., & de Rooij, S. E. (2014). Effectiveness of melatonin for sundown syndrome and delirium. Journal of the American Geriatrics Society, 62(2), 412. https://doi.org/10.1111/jgs.12671	letters
15	Dixon, M. A. (1991). Alzheimer’s disease: The victim and the family. In M. S. Harper (Ed.), Management and care of the elderly: Psychosocial perspectives. (1991-98817-016; pp. 247–255). Sage Publications, Inc; psyh. https://search.ebscohost.com/login.aspx?direct=true&db=psyh&AN=1991-98817-016&site=ehost-live	No full text available
16	Donetto, S. (2010). Medical students’ views of power in doctor-patient interactions: The value of teacher-learner relationships. Medical Education, 44(2), 187–196. Ovid MEDLINE(R) <2010 to 2011>. https://doi.org/10.1111/j.1365-2923.2009.03579.x	Irrelevance to SS
17	Drake, L., Drake, V., & Curwen, J. (1997). A new account of sundown syndrome. Nursing Standard (Royal College of Nursing (Great Britain) : 1987), 12(7), 37–40. https://doi.org/10.7748/ns1997.11.12.7.37.c2486	No full text available
18	Ehsine, M., Belkadhi, M. S., & Chaieb, M. (2014). Seasonal and nocturnal activities of the rhinoceros borer (Coleoptera: Scarabaeidae) in the north Saharan oases ecosystems. Journal of Insect Science (Online), 14(101096396). Ovid MEDLINE(R) <2014>. https://doi.org/10.1093/jisesa/ieu118	Irrelevance to SS
19	Ferrazzoli, D., Sica, F., & Sancesario, G. (2013). Sundowning Syndrome: A Possible Marker of Frailty in Alzheimer’s Disease? CNS & NEUROLOGICAL DISORDERS-DRUG TARGETS, 12(4), 525–528. https://doi.org/10.2174/18715273113129990065	No full text available
20	Fisher, D. S., Mayland, H. F., & Burns, J. C. (1999). Variation in ruminants’ preference for tall fescue hays cut either at sundown or at sunup. Journal of Animal Science, 77(3), 762–768. Ovid MEDLINE(R) <1996 to 2002>.	Irrelevance to SS
21	Fishman, D. O., & Faeder, M. (2019). Neurocognitive disorders. In M. Lavakumar, L. J. Rosenthal, & T. Rabinowitz (Eds.), Fundamentals of consultation liaison psychiatry: Neuropsychiatry. (2019-42820-005; pp. 107–138). Nova Medicine & Health; psyh. https://search.ebscohost.com/login.aspx?direct=true&db=psyh&AN=2019-42820-005&site=ehost-live	No full text available
22	Friedman, E. H. (1996). Neurobiology of disruptive nocturnal behavior. Journal of Geriatric Psychiatry and Neurology, 9(2), 102–102. psyh. https://doi.org/10.1177/089198879600900207	letters
23	Gallagher‐Thompson, D., Brooks III, J. O., Bliwise, D., Leader, J., & Yesavage, J. A. (1992). The relations among caregiver stress,“sundowning” symptoms, and cognitive decline in Alzheimer's disease. Journal of the American Geriatrics Society, 40(8), 807-810.	No full text available
24	Ghali, L. M. (1994). Rest-activity pattern changes in Alzheimer’s disease (1996-75831-001; Issues 1-B) [ProQuest Information & Learning]. psyh. https://search.ebscohost.com/login.aspx?direct=true&db=psyh&AN=1996-75831-001&site=ehost-live	No full text available
25	Grabowski, J. (2010). Sun-downing and integration for the advancement of science and therapeutics: The National Institute on Substance Use Disorders (NISUD). Addiction (Abingdon, England), 105(12), 2044–2049. https://doi.org/10.1111/j.1360-0443.2010.03071.x	Irrelevance to SS
26	Kanigel, R. (2006). Special report. Best hospitals. Back home by sundown. U.S. News & World Report, 141(2), 84–86. Ovid MEDLINE(R) <2005 to 2007>.	No full text available
27	Koppenhöfer, D., Kettenbaum, F., Susloparova, A., Law, J. K. Y., Vu, X. T., Schwab, T., Schäfer, K. H., & Ingebrandt, S. (2015). Neurodegeneration through oxidative stress: Monitoring hydrogen peroxide induced apoptosis in primary cells from the subventricular zone of BALB/c mice using field-effect transistors. Biosensors & Bioelectronics, 67, 490–496. https://doi.org/10.1016/j.bios.2014.09.012	Irrelevance to SS
28	Kornbluh, M., Johnson, L., & Hart, M. (2021). Shards from the glass ceiling: Deconstructing marginalizing systems in relation to critical consciousness development. American Journal of Community Psychology, 68(1–2), 187–201. Ovid MEDLINE(R) <2022>. https://doi.org/10.1002/ajcp.12512	Irrelevance to SS
29	Kovach, C. R. (1997). Behaviors associated with late-stage dementia. In C. R. Kovach (Ed.), Late-stage dementia care: A basic guide. (1997-97017-005; pp. 127–141). Taylor & Francis; psyh. https://search.ebscohost.com/login.aspx?direct=true&db=psyh&AN=1997-97017-005&site=ehost-live	No full text available
30	Li, Y.-W., & Yeh, T.-C. (2022). Augmentation With Dual Orexin Receptor Antagonist for Sundown Syndrome. American Journal of Therapeutics. https://doi.org/10.1097/MJT.0000000000001592	No full text available
31	Liu, R., Zhou, J., van Heerikhuize, J., Hofman, M., & Swaab, D. (1999). Decreased melatonin levels in postmortem cerebrospinal fluid in relation to aging, Alzheimer’s disease, and apolipoprotein E-epsilon 4/4 genotype. JOURNAL OF CLINICAL ENDOCRINOLOGY & METABOLISM, 84(1), 323–327. https://doi.org/10.1210/jc.84.1.323	Irrelevance to SS
32	McCleery, J., & Sharpley, A. (2020). Pharmacotherarnes for steep disturbances in dementia. COCHRANE DATABASE OF SYSTEMATIC REVIEWS, 11. https://doi.org/10.1002/14651858.00009178.pub4	No full text available
33	Pedrinolla, A., Schena, F., & Venturelli, M. (2017). Resilience to Alzheimer’s Disease: The Role of Physical Activity. CURRENT ALZHEIMER RESEARCH, 14(5), 546–553. https://doi.org/10.2174/1567205014666170111145817	Irrelevance to SS
34	Pollard, E. J. M., MacLaren, D., Russell, T. L., & Burkot, T. R. (2020). Protecting the peri-domestic environment: The challenge for eliminating residual malaria. Scientific Reports, 10(1), 7018. Ovid MEDLINE(R) <2020>. https://doi.org/10.1038/s41598-020-63994-6	Irrelevance to SS
35	Porter, R., Berry, J., & Britt, S. (2020). Cognitive care education (2020-21756-000). Cambridge Scholars Publishing; psyh. https://search.ebscohost.com/login.aspx?direct=true&db=psyh&AN=2020-21756-000&site=ehost-live	Irrelevance to SS
36	Prechter, G. C., & Shepard, J. W. Jr. (1990). Sleep and sleep disorders in the elderly. In R. J. Martin (Ed.), Cardiorespiratory disorders during sleep., 2nd rev. Ed. (1991-97175-008; pp. 365–386). Futura Publishing Co; psyh. https://search.ebscohost.com/login.aspx?direct=true&db=psyh&AN=1991-97175-008&site=ehost-live	not english
37	Rauch, P. K., & Stern, T. A. (1986). Life-threatening injuries resulting from sleepwalking and night terrors. Psychosomatics: Journal of Consultation and Liaison Psychiatry, 27(1), 62–64. psyh. https://doi.org/10.1016/S0033-3182(86)72743-6	Irrelevance to SS
38	Rindlisbacher, P. J. (1994). The sundowning syndrome: Diurnal variation of activity in Alzheimer’s patients (1996-71718-001; Issues 8-B) [ProQuest Information & Learning]. psyh. https://search.ebscohost.com/login.aspx?direct=true&db=psyh&AN=1996-71718-001&site=ehost-live	No full text available
39	Rosan, R. C. (1987). Physical complications of Alzheimer's disease. Medical Aspects of Human Sexuality, 21(3), 77–88.	No full text available
40	Satlin, A., Harper, D., Rheaume, Y., & Volicer, L. (2003). Bright light therapy. In D. P. Hay, D. T. Klein, L. K. Hay, G. T. Grossberg, & J. S. Kennedy (Eds.), Agitation in patients with dementia: A practical guide to diagnosis and management. (2003-02383-009; pp. 119–134). American Psychiatric Publishing, Inc.; psyh. https://search.ebscohost.com/login.aspx?direct=true&db=psyh&AN=2003-02383-009&s…	No full text available
41	SEGGIE, J., & TAINSH, S. (1989). AGE AND SENSITIVITY TO LIGHT - IMPLICATIONS FOR DEPRESSION, SUNDOWNING, AND LIGHTING STANDARDS (S. LEWIS, Ed.; WOS:A1989BR75D00008; pp. 81–89).	No full text available
42	Selent, M., de Rochars, V. M. B., Stanek, D., Bensyl, D., Martin, B., Cohen, N. J., Kozarsky, P., Blackmore, C., Bell, T. R., Marano, N., & Arguin, P. M. (2012). Malaria prevention knowledge, attitudes, and practices (KAP) among international flying pilots and flight attendants of a US commercial airline. Journal of Travel Medicine, 19(6), 366–372. Ovid MEDLINE(R) <2012>. https://doi.org/10.1111/…	Irrelevance to SS
43	Swanwick, G. R. J. (1995). Nonpharmacological treatment of behavioral symptoms. In B. A. Lawlor (Ed.), Behavioral complications in Alzheimer’s disease. (1995-98355-010; pp. 183–207). American Psychiatric Association; psyh. https://search.ebscohost.com/login.aspx?direct=true&db=psyh&AN=1995-98355-010&site=ehost-live	No full text available
44	Teri, L., Logsdon, R., & Yesavage, J. (1997). Measuring behavior, mood, and psychiatric symptoms in Alzheimer disease. Alzheimer disease and associated disorders, 11 Suppl 6, 50–59.	No full text available
45	Tomotani, B. M., Flores, D. E. F. L., Tachinardi, P., Paliza, J. D., Oda, G. A., & Valentinuzzi, V. S. (2012). Field and laboratory studies provide insights into the meaning of day-time activity in a subterranean rodent (Ctenomys aff. Knighti), the tuco-tuco. PloS One, 7(5), e37918. Ovid MEDLINE(R) <2012>. https://doi.org/10.1371/journal.pone.0037918	Irrelevance to SS
46	Tracy, R. L., & Walsberg, G. E. (2002). Kangaroo rats revisited: Re-evaluating a classic case of desert survival. Oecologia, 133(4), 449–457. Ovid MEDLINE(R) PubMed-not-MEDLINE <2000 to 2012>. https://doi.org/10.1007/s00442-002-1059-5	Irrelevance to SS
47	Tschinkel, W. R. (2014). Nest relocation and excavation in the Florida harvester ant, Pogonomyrmex badius. PloS One, 9(11), e112981. Ovid MEDLINE(R) <2014>. https://doi.org/10.1371/journal.pone.0112981	Irrelevance to SS
48	VITIELLO, M., BLIWISE, D., & PRINZ, P. (1992). SLEEP IN ALZHEIMERS-DISEASE AND THE SUNDOWN SYNDROME. NEUROLOGY, 42(7), 83–94.	No full text available
49	Westrich, L., & Sprouse, J. (2010). Circadian rhythm dysregulation in bipolar disorder. CURRENT OPINION IN INVESTIGATIONAL DRUGS, 11(7), 779–787.	No full text available

## Sheet: Second round excluded
No.	Study	Reason of Exclusion
1	Alveal-Mellado, D., Castillo-Mariqueo, L., & Gimenez-Llort, L. (2022). Sex- and Neuropsychiatric-Dependent Circadian Alterations in Daily Voluntary Physical Activity Engagement and Patterns in Aged 3xTg-AD Mice. INTERNATIONAL JOURNAL OF MOLECULAR SCIENCES, 23(22). https://doi.org/10.3390/ijms232213671	Animal study
2	Appel, L., Appel, E., Kisonas, E., Lewis, S., & Sheng, L. (2022). Virtual Reality for Veteran Relaxation: Can VR Therapy Help Veterans Living With Dementia Who Exhibit Responsive Behaviors? FRONTIERS IN VIRTUAL REALITY, 2. https://doi.org/10.3389/frvir.2021.724020	Not SS focused or no patients data
3	Arrieta-Cruz, I., & Pfaff, D. W. (2009). Definition of arousal and mechanistic studies in intact and brain-damaged mice. Annals of the New York Academy of Sciences, 1157, 24–31. https://doi.org/10.1111/j.1749-6632.2008.04118.x	Animal study
4	Arrieta-Cruz, I., Pfaff, D., & Shelley, D. (2007). Mouse model of diffuse brain damage following anoxia, evaluated by a new assay of generalized arousal. EXPERIMENTAL NEUROLOGY, 205(2), 449–460. https://doi.org/10.1016/j.expneurol.2007.03.005	Animal study
5	Bedrosian, T., & Nelson, R. (2013). Sundowning syndrome in aging and dementia: Research in mouse models. EXPERIMENTAL NEUROLOGY, 243, 67–73. https://doi.org/10.1016/j.expneurol.2012.05.005	Unrelated review
6	Bedrosian, T., Herring, K., Weil, Z., & Nelson, R. (2011). Altered temporal patterns of anxiety in aged and amyloid precursor protein (APP) transgenic mice. PROCEEDINGS OF THE NATIONAL ACADEMY OF SCIENCES OF THE UNITED STATES OF AMERICA, 108(28), 11686–11691. https://doi.org/10.1073/pnas.1103098108	Animal study
7	Blackman, J., Morrison, H., Gabb, V., Biswas, B., Li, H., Turner, N., Jolly, A., Trender, W., Hampshire, A., Whone, A., & Coulthard, E. (2023). Remote evaluation of sleep to enhance understanding of early dementia due to Alzheimer’s Disease (RESTED-AD): An observational cohort study protocol. BMC GERIATRICS, 23(1). https://doi.org/10.1186/s12877-023-04288-0	Not SS focused or no patients data
8	Bliwise, D. L. (1993). Sleep in normal aging and dementia. Sleep: Journal of Sleep Research & Sleep Medicine, 16(1), 40–81. psyh. https://doi.org/10.1093/sleep/16.1.40	Unrelated review
9	Brusco, L., Fainstein, I., Marquez, M., & Cardinali, D. (1999). Effect of melatonin in selected populations of sleep-disturbed patients. BIOLOGICAL SIGNALS AND RECEPTORS, 8(1–2), 126–131.	Not SS focused or no patients data
10	Brusco, L., Marquez, M., & Cardinali, D. (1998). Monozygotic twins with Alzheimer’s disease treated with melatonin: Case report. JOURNAL OF PINEAL RESEARCH, 25(4), 260–263. https://doi.org/10.1111/j.1600-079X.1998.tb00396.x	Case report
11	Burgio, L. D., Scilley, K., Hardin, J. M., Janosky, J., Bonino, P., Slater, S. C., & Engberg, R. (1994). Studying disruptive vocalization and contextual factors in the nursing home using computer-assisted real-time observation. Journal of Gerontology, 49(5), P230-P239.	Not SS focused or no patients data
12	Burgio, L., Scilley, K., Hardin, J., & Hsu, C. (2001). Temporal patterns of disruptive vocalization in elderly nursing home residents. INTERNATIONAL JOURNAL OF GERIATRIC PSYCHIATRY, 16(4), 378–386. https://doi.org/10.1002/gps.349	Not SS focused or no patients data
13	C. Yamagata, J. F. Coppola, M. Kowtko, & S. Joyce. (2013). Mobile app development and usability research to help dementia and Alzheimer patients. 2013 IEEE Long Island Systems, Applications and Technology Conference (LISAT), 1–6. https://doi.org/10.1109/LISAT.2013.6578252	Not SS focused or no patients data
14	Cardinali, D. P., Furio, A. M., & Brusco, L. I. (2011). The use of chronobiotics in the resynchronization of the sleep/wake cycle. Therapeutical application in the early phases of Alzheimer’s disease. Recent Patents on Endocrine, Metabolic & Immune Drug Discovery, 5(2), 80–90. https://doi.org/10.2174/187221411799015354	Not SS focused or no patients data
15	Cardinali, D. P., Furio, A. M., & Reyes, M. P. (2005). Clinical perspectives for the use of melatonin as a chronobiotic and cytoprotective agent. Annals of the New York Academy of Sciences, 1057, 327–336. https://doi.org/10.1196/annals.1356.025	Unrelated review
16	Cardinali, D., Furio, A., & Brusco, L. (2010). Clinical Aspects of Melatonin Intervention in Alzheimer’s Disease Progression. CURRENT NEUROPHARMACOLOGY, 8(3), 218–227.	Unrelated review
17	Carrarini, C., Russo, M., Dono, F., Barbone, F., Rispoli, M., Ferri, L., Di Pietro, M., Digiovanni, A., Ajdinaj, P., Speranza, R., Granzotto, A., Frazzini, V., Thomas, A., Pilotto, A., Padovani, A., Onofrj, M., Sensi, S., & Bonanni, L. (2021). Agitation and Dementia: Prevention and Treatment Strategies in Acute and Chronic Conditions. FRONTIERS IN NEUROLOGY, 12. https://doi.org/10.3389/fneur.2021…	Not SS focused or no patients data
18	Carter, B., Justin, H., Gulick, D., & Gamsby, J. (2021). The Molecular Clock and Neurodegenerative Disease: A Stressful Time. FRONTIERS IN MOLECULAR BIOSCIENCES, 8. https://doi.org/10.3389/fmolb.2021.644747	Unrelated review
19	Cohen-Mansfield, J., Garfinkel, D., & Lipson, S. (2000). Melatonin for treatment of sundowning in elderly persons with dementia—A preliminary study. ARCHIVES OF GERONTOLOGY AND GERIATRICS, 31(1), 65–76. https://doi.org/10.1016/S0167-4943(00)00068-6	Not SS focused or no patients data
20	Connelly, C., Kim, K., Liu, Y., & Zarit, S. (2023). Temporal Patterns of Behavioral and Psychological Symptoms of Dementia and Caregiver Distress: Associated Daily and Individual Factors. JOURNAL OF APPLIED GERONTOLOGY. https://doi.org/10.1177/07334648231216382	Not SS focused or no patients data
21	Culebras, A. (1992). Update on disorders of sleep and the sleep-wake cycle. Psychiatric Clinics of North America, 15(2), 467–489. psyh. https://doi.org/10.1016/S0193-953X(18)30250-8	Unrelated review
22	de Bergeyck, R., & Geoffroy, P. A. (2023b). Insomnia in neurological disorders: Prevalence, mechanisms, impact and treatment approaches. Revue Neurologique, 179(7), 767–781. https://doi.org/10.1016/j.neurol.2023.08.008	Unrelated review
23	de Jonghe, A., Korevaar, J., van Munster, B., & de Rooij, S. (2010). Effectiveness of melatonin treatment on circadian rhythm disturbances in dementia. Are there implications for delirium? A systematic review. INTERNATIONAL JOURNAL OF GERIATRIC PSYCHIATRY, 25(12), 1201–1208. https://doi.org/10.1002/gps.2454	Unrelated review
24	de Rooij, S., & van Munster, B. (2013). Melatonin Deficiency Hypothesis in Delirium: A Synthesis of Current Evidence. REJUVENATION RESEARCH, 16(4), 273–278. https://doi.org/10.1089/rej.2012.1405	Unrelated review
25	Desai, A., Schwartz, L., & Grossberg, G. (2012). Behavioral Disturbance in Dementia. CURRENT PSYCHIATRY REPORTS, 14(4), 298–309. https://doi.org/10.1007/s11920-012-0288-5	Unrelated review
26	Devanand, D. P., Jacobs, D. M., Tang, M.-X., Del Castillo-Castaneda, C., Sano, M., Marder, K., Bell, K., Bylsma, F. W., Brandt, J., Albert, M., & Stern, Y. (1997). The course of psychopathologic features in mild to moderate Alzheimer disease. Archives of General Psychiatry, 54(3), 257–263. psyh. https://doi.org/10.1001/archpsyc.1997.01830150083012	Not SS focused or no patients data
27	Duckett, S., & Scotto, M. (1992). An unusual case of sundown syndrome subsequent to a traumatic head injury. Brain Injury, 6(2), 189–191. https://doi.org/10.3109/02699059209029658	Case report
28	Duppils, G., & Wikblad, K. (2007). Patients’ experiences of being delirious. JOURNAL OF CLINICAL NURSING, 16(5), 810–818. https://doi.org/10.1111/j.1365-2702.2006.01806.x	Not SS focused or no patients data
29	EXUM, M., PHELPS, B., NABERS, K., & OSBORNE, J. (1993). SUNDOWN SYNDROME - IS IT REFLECTED IN THE USE OF PRN MEDICATIONS FOR NURSING-HOME RESIDENTS. GERONTOLOGIST, 33(6), 756–761. https://doi.org/10.1093/geront/33.6.756	Not SS focused or no patients data
30	Fainstein, I., Bonetto, A., Brusco, L., & Cardinali, D. (1997). Effects of melatonin in elderly patients with sleep disturbance: A pilot study. CURRENT THERAPEUTIC RESEARCH-CLINICAL AND EXPERIMENTAL, 58(12), 990–1000. https://doi.org/10.1016/S0011-393X(97)80066-5	Not SS focused or no patients data
31	Falsetti, A. (2000). Risperidone for control of agitation in dementia patients. AMERICAN JOURNAL OF HEALTH-SYSTEM PHARMACY, 57(9), 862–874. https://doi.org/10.1093/ajhp/57.9.862	Unrelated review
32	Fazzari, G., Marangoni, C., & Benzoni, O. (2015). Maintenance ECT for the treatment and resolution of agitation in Alzheimer’s dementia. JOURNAL OF PSYCHOPATHOLOGY-GIORNALE DI PSICOPATOLOGIA, 21(2), 159–160.	Not SS focused or no patients data
33	Fitzgerald, P. J. Diurnal build-up of norepinephrine may underlie sundowning in dementia. Clin Neurol Neurosurg 206, 106702 (2021).	Unrelated review
34	Fortuyn, H., & Schoemaker, J. (1997). Treatment of delirium with phototherapy: A case report. EUROPEAN PSYCHIATRY, 12(7), 367–368. https://doi.org/10.1016/S0924-9338(97)80007-7	Not SS focused or no patients data
35	Giménez-Llort, L., Santana-Santana, M., Ratia, M., Pérez, B., Camps, P., Muñoz-Torrero, D., Badia, A., & Clos, M. V. (2021). Clock/Sleep-Dependent Learning and Memory in Male 3xTg-AD Mice at Advanced Disease Stages and Extrinsic Effects of Huprine X and the Novel Multitarget Agent AVCRI104P3. Brain Sciences, 11(4). https://doi.org/10.3390/brainsci11040426	Animal study
36	Ginsburg, R., & Weintraub, M. (1976). Caffeine in the “sundown syndrome”: Report of negative results. Journal of Gerontology, 31(4), 419–420. psyh. https://doi.org/10.1093/geronj/31.4.419	Not SS focused or no patients data
37	Godfrey, A., Leonard, M., Donnelly, S., Conroy, M., OLaighin, G., & Meagher, D. (2010). Validating a new clinical subtyping scheme for delirium with electronic motion analysis. PSYCHIATRY RESEARCH, 178(1), 186–190. https://doi.org/10.1016/j.psychres.2009.04.010	Not SS focused or no patients data
38	Goncalves, F., Almeida, A., Antunes, L., Teixeira, S., Pereira, S., & Edra, N. (2013). Variation in the Incidence of Agitated Delirium During the Day in a Palliative Care Unit: A Preliminary Report. AMERICAN JOURNAL OF HOSPICE & PALLIATIVE MEDICINE, 30(2), 111–113. https://doi.org/10.1177/1049909112444302	Not SS focused or no patients data
39	Goncalves, F., Almeida, A., Antunes, L., Teixeira, S., Pereira, S., & Edra, N. (2018). Variation of the occurrence of agitated delirium during the day in palliative care. PROGRESS IN PALLIATIVE CARE, 26(4), 181–183. https://doi.org/10.1080/09699260.2018.1480102	Not SS focused or no patients data
40	Grace, J., Walker, M., & McKeith, I. (2000). A comparison of sleep profiles in patients with dementia with Lewy bodies and Alzheimer’s disease. INTERNATIONAL JOURNAL OF GERIATRIC PSYCHIATRY, 15(11), 1028–1033. https://doi.org/10.1002/1099-1166(200011)15:11<1028::AID-GPS227>3.0.CO;2-E	Not SS focused or no patients data
41	Greve, M., & O’Connor, D. (2005). A survey of Australian and New Zealand old age psychiatrists’ preferred medications to treat behavioral and psychological symptoms of dementia (BPSD). INTERNATIONAL PSYCHOGERIATRICS, 17(2), 195–205. https://doi.org/10.1017/S1041610205001481	Not SS focused or no patients data
42	Guu, T., Aarsland, D., & Ffytche, D. (2022). Light, sleep-wake rhythm, and behavioural and psychological symptoms of dementia in care home patients: Revisiting the sundowning syndrome. INTERNATIONAL JOURNAL OF GERIATRIC PSYCHIATRY, 37(5). https://doi.org/10.1002/gps.5712	Unrelated review
43	Heimberger, A. B., & Lukas, R. V. (2023). The kynurenine pathway implicated in patient delirium: Possible indications for indoleamine 2,3 dioxygenase inhibitors. The Journal of Clinical Investigation, 133(2). https://doi.org/10.1172/JCI164577	Unrelated review
44	Huang, S., Wang, B., & Liao, J. (2023). Experiences of person-centered care for sundown syndrome among nurses and nurse aides in dementia special care units: A qualitative study. BMC NURSING, 22(1). https://doi.org/10.1186/s12912-023-01598-x	Not SS focused or no patients data
45	Kim, J., Park, I., Jang, S., Choi, M., Kim, D., Sun, W., Choe, Y., Choi, J., Moon, C., Park, S., Choe, H., & Kim, K. (2022). Pharmacological Rescue with SR8278, a Circadian Nuclear Receptor REV-ERB alpha Antagonist as a Therapy for Mood Disorders in Parkinson’s Disease. NEUROTHERAPEUTICS, 19(2), 592–607. https://doi.org/10.1007/s13311-022-01215-w	Animal study
46	Kim, S., Berry, B., & Young, L. (2019). Aggressive behaviour risk assessment tool for long-term care (ABRAT-L): Validation study. GERIATRIC NURSING, 40(3), 284–289. https://doi.org/10.1016/j.gerinurse.2018.11.006	Not SS focused or no patients data
47	Klaffke, S., & Staedt, J. (2006). Sundowing and circadian rhythm disorders in dementia. ACTA NEUROLOGICA BELGICA, 106(4), 168–175.	Unrelated review
48	Lammers, M., & Ahmed, A. I. A. (2013). Melatonin for sundown syndrome and delirium in dementia: Is it effective? Journal of the American Geriatrics Society, 61(6), 1045–1046. psyh. https://doi.org/10.1111/jgs.12296	Unrelated review
49	Li, Y.-W., & Yeh, T.-C. (2023). Augmentation With Dual Orexin Receptor Antagonist for Sundown Syndrome. American Journal of Therapeutics, 30(5), e459–e461. https://doi.org/10.1097/MJT.0000000000001592	Case report
50	Lin, L., Huang, Q., Yang, S., Chu, J., Wang, J., & Tian, Q. (2013). Melatonin in Alzheimer’s Disease. INTERNATIONAL JOURNAL OF MOLECULAR SCIENCES, 14(7), 14575–14593. https://doi.org/10.3390/ijms140714575	Unrelated review
51	LOVELL, B., ANCOLIISRAEL, S., & GEVIRTZ, R. (1995). EFFECT OF BRIGHT LIGHT TREATMENT ON AGITATED BEHAVIOR IN INSTITUTIONALIZED ELDERLY SUBJECTS. PSYCHIATRY RESEARCH, 57(1), 7–12. https://doi.org/10.1016/0165-1781(95)02550-G	Not SS focused or no patients data
52	Madden, K. M., & Feldman, B. (2019). Weekly, Seasonal, and Geographic Patterns in Health Contemplations About Sundown Syndrome: An Ecological Correlational Study. JMIR Aging, 2(1), e13302. https://doi.org/10.2196/13302	Not SS focused or no patients data
53	Malhotra, R., & Avidan, A. (2012). Neurodegenerative Disease and REM Behavior Disorder. CURRENT TREATMENT OPTIONS IN NEUROLOGY, 14(5), 474–492. https://doi.org/10.1007/s11940-012-0194-5	Unrelated review
54	Mason, B., & Blackburn, K. (1997). Possible serotonin syndrome associated with tramadol and sertraline coadministration. ANNALS OF PHARMACOTHERAPY, 31(2), 175–177. https://doi.org/10.1177/106002809703100208	Not SS focused or no patients data
55	Maurizi, C. (2001). Alzheimer’s disease: Roles for mitochondrial damage, the hydroxyl radical, and cerebrospinal fluid deficiency of melatonin. MEDICAL HYPOTHESES, 57(2), 156–160. https://doi.org/10.1054/mehy.2001.1324	Not SS focused or no patients data
56	McCleery, J., Cohen, D., & Sharpley, A. (2014). Pharmacotherapies for sleep disturbances in Alzheimer’s disease. COCHRANE DATABASE OF SYSTEMATIC REVIEWS, 3. https://doi.org/10.1002/14651858.CD009178.pub2	Unrelated review
57	McCurry, S. M., & Ancoli-Israel, S. (2003). Sleep Dysfunction in Alzheimer’s Disease and Other Dementias. Current Treatment Options in Neurology, 5(3), 261–272. https://doi.org/10.1007/s11940-003-0017-9	Unrelated review
58	McCurry, S., Reynolds, C., Ancoli-Israel, S., Teri, L., & Vitiello, M. (2000). Treatment of sleep disturbance in Alzheimer’s disease. SLEEP MEDICINE REVIEWS, 4(6), 603–628. https://doi.org/10.1053/smrv.2000.0127	Unrelated review
59	Monti, J., & Cardinali, D. (2000). A critical assessment of the melatonin effect on sleep in humans. BIOLOGICAL SIGNALS AND RECEPTORS, 9(6), 328–339. https://doi.org/10.1159/000014656	Unrelated review
60	Morton, A., Rudiger, S., Wood, N., Sawiak, S., Brown, G., Mclaughlan, C., Kuchel, T., Snell, R., Faull, R., & Bawden, C. (2014). Early and progressive circadian abnormalities in Huntington’s disease sheep are unmasked by social environment. HUMAN MOLECULAR GENETICS, 23(13), 3375–3383. https://doi.org/10.1093/hmg/ddu047	Animal study
61	Nezerwa, M., Chen, T., Fried-Stahl, J., Joshi, N., Terranova, J., Wright, R., Carlson, C., Citardi, D., DiMattia, M., Howansky, S., Coppola, J., & IEEE. (2015). Universal Design with Mobile App Development: Bridging the Gap for the Forgotten Populations. Pace University. 2015 IEEE LONG ISLAND SYSTEMS, APPLICATIONS AND TECHNOLOGY CONFERENCE (LISAT).	Not SS focused or no patients data
62	Nezerwa, M., Wright, R., Howansky, S., Terranova, J., Carlsson, X., Robb, J., Coppola, J., & IEEE. (2014). Alive Inside: Developing Mobile Apps for the Cognitively Impaired. Pace University. 2014 IEEE LONG ISLAND SYSTEMS, APPLICATIONS AND TECHNOLOGY CONFERENCE (LISAT).	Not SS focused or no patients data
63	Oyegbami, O., Collins, H., Pardon, M., Ebling, F., Heery, D., & Moran, P. (2017). Abnormal Clock Gene Expression and Locomotor Activity Rhythms in Two Month-Old Female APPSwe/PS1dE9 Mice. CURRENT ALZHEIMER RESEARCH, 14(8), 850–860. https://doi.org/10.2174/1567205014666170317113159	Animal study
64	Patti, L., & Gupta, M. (2023). Change in Mental Status. In StatPearls. StatPearls Publishing.	Unrelated review
65	Pitner, J. K., Long, L. D., Meyer, R. P., & Pennypacker, L. C. (1998). Phenytoin toxicity in an older patient with slow metabolism and atypical presentation. Pharmacotherapy, 18(1), 218–225.	Case report
66	Pollak, C., & Stokes, P. (1997). Circadian rest-activity rhythms in demented and nondemented older community residents and their caregivers. JOURNAL OF THE AMERICAN GERIATRICS SOCIETY, 45(4), 446–452. https://doi.org/10.1111/j.1532-5415.1997.tb05169.x	Not SS focused or no patients data
67	Raggi, A., Neri, W., & Ferri, R. (2015). Sleep-related behaviors in Alzheimer’s disease and dementia with Lewy bodies. REVIEWS IN THE NEUROSCIENCES, 26(1), 31–38. https://doi.org/10.1515/revneuro-2014-0050	Unrelated review
68	Reiter, R., Sharma, R., Cucielo, M., Tan, D., Rosales-Corral, S., Gancitano, G., & Chuffa, L. (2023). Brain washing and neural health: Role of age, sleep, and the cerebrospinal fluid melatonin rhythm. CELLULAR AND MOLECULAR LIFE SCIENCES, 80(4). https://doi.org/10.1007/s00018-023-04736-5	Unrelated review
69	Rikkert, M., & Rigaud, A. (2001). Melatonin in elderly patients with insomnia—A systematic review. ZEITSCHRIFT FUR GERONTOLOGIE UND GERIATRIE, 34(6), 491–497. https://doi.org/10.1007/s003910170025	Unrelated review
70	Ringman, J., & Schneider, L. (2019). Treatment Options for Agitation in Dementia. CURRENT TREATMENT OPTIONS IN NEUROLOGY, 21(7). https://doi.org/10.1007/s11940-019-0572-3	Unrelated review
71	Roth, H. (2012). Dementia and Sleep. NEUROLOGIC CLINICS, 30(4), 1213-+. https://doi.org/10.1016/j.ncl.2012.08.013	Unrelated review
72	Satpati, A., Neylan, T., & Grinberg, L. (2023). Histaminergic neurotransmission in aging and Alzheimer’s disease: A review of therapeutic opportunities and gaps. ALZHEIMERS & DEMENTIA-TRANSLATIONAL RESEARCH & CLINICAL INTERVENTIONS, 9(2). https://doi.org/10.1002/trc2.12379	Unrelated review
73	Savage, K. T., Chen, J., Schlenker, K., Pugliano-Mauro, M., & Carroll, B. T. (2024). Geriatric Dermatologic Surgery Part II: Peri and intraoperative considerations in the geriatric dermatologic surgery patient. Journal of the American Academy of Dermatology, S0190-9622(24)00546-2. https://doi.org/10.1016/j.jaad.2024.02.060	Not SS focused or no patients data
74	Sharma, A., Sethi, G., Tambuwala, M., Aljabah, A., Chellappan, D., Dua, K., & Goyal, R. (2021). Circadian Rhythm Disruption and Alzheimer’s Disease: The Dynamics of a Vicious Cycle. CURRENT NEUROPHARMACOLOGY, 19(2), 248–264. https://doi.org/10.2174/1570159X18666200429013041	Unrelated review
75	Skjerve, A., & Nygaard, H. (2000). Improvement in sundowning in dementia with Lewy bodies after treatment with donepezil. INTERNATIONAL JOURNAL OF GERIATRIC PSYCHIATRY, 15(12), 1147–1151. https://doi.org/10.1002/1099-1166(200012)15:12<1147::AID-GPS262>3.0.CO;2-L	Case report
76	Spira, A., Liu, F., Zipunnikov, V., Bilgel, M., Rabinowitz, J., An, Y., Di, J., Bai, J., Wanigatunga, S., Wu, M., Lucey, B., Schrack, J., Wanigatunga, A., Rosenberg, P., Simonsick, E., Walker, K., Ferrucci, L., & Resnick, S. (2024). Evaluating a novel 24-hour rest/activity rhythm marker of preclinical β-amyloid deposition. SLEEP, 47(5). https://doi.org/10.1093/sleep/zsae037	Not SS focused or no patients data
77	Srinivasan, V., Pandi-Perumal, S. R., Cardinali, D. P., Poeggeler, B., & Hardeland, R. (2006). Melatonin in Alzheimer’s disease and other neurodegenerative disorders. Behavioral and Brain Functions : BBF, 2, 15. https://doi.org/10.1186/1744-9081-2-15	Unrelated review
78	Staedt, J., & Stoppe, G. (2005). Treatment of rest-activity disorders in dementia and special focus on sundowning. International Journal of Geriatric Psychiatry, 20(6), 507–511. https://doi.org/10.1002/gps.1307	Unrelated review
79	Sterniczuk, R., Dyck, R., LaFerla, F., & Antle, M. (2010). Characterization of the 3xTg-AD mouse model of Alzheimer’s disease: Part 1. Circadian changes. BRAIN RESEARCH, 1348, 139–148. https://doi.org/10.1016/j.brainres.2010.05.013	Animal study
80	Subhadeep, D., Srikumar, B., Rao, B., & Kutty, B. (2017). Exposure to short photoperiod regime reduces ventral subicular lesion-induced anxiety-like behavior in Wistar rats. PHYSIOLOGY & BEHAVIOR, 170, 124–132. https://doi.org/10.1016/j.physbeh.2016.11.040	Animal study
81	Todd, W. (2020). Potential Pathways for Circadian Dysfunction and Sundowning-Related Behavioral Aggression in Alzheimer’s Disease and Related Dementias. FRONTIERS IN NEUROSCIENCE, 14. https://doi.org/10.3389/fnins.2020.00910	Not SS focused or no patients data
82	Todd, W., Fenselau, H., Wang, J., Zhang, R., Machado, N., Venner, A., Broadhurst, R., Kaur, S., Lynagh, T., Olson, D., Lowell, B., Fuller, P., & Saper, C. (2018). A hypothalamic circuit for the circadian control of aggression. NATURE NEUROSCIENCE, 21(5), 717-+. https://doi.org/10.1038/s41593-018-0126-0	Animal study
83	Tran, T., Mach, J., Gemikonakli, G., Wu, H., Allore, H., Howlett, S., Little, C., & Hilmer, S. (2022). Diurnal effects of polypharmacy with high drug burden index on physical activities over 23 h differ with age and sex. SCIENTIFIC REPORTS, 12(1). https://doi.org/10.1038/s41598-022-06039-4	Animal study
84	van der Linden, M., van den Wijngaard, I., van der Linden, S., & van der Linden, N. (2020). Night-time confusion in an elderly woman post-stroke. BMJ CASE REPORTS, 13(5). https://doi.org/10.1136/bcr-2019-230693	Case report
85	Vance, D. E., & Cowan, R. N. (2003). Activity Therapy as a Vehicle for Resetting the Biological Rhythm in Adults with Alzheimer’s Disease. Activities, Adaptation & Aging, 28(1), 1–16. psyh. https://doi.org/10.1300/J016v28n01_01	Unrelated review
86	Vloeberghs, E., Van Dam, D., Engelborghs, S., Nagels, G., Staufenbiel, M., & De Deyn, P. (2004). Altered circadian locomotor activity in APP23 mice: A model for BPSD disturbances. EUROPEAN JOURNAL OF NEUROSCIENCE, 20(10), 2757–2766. https://doi.org/10.1111/j.1460-9568.2004.03755.x	Animal study
87	Wams, E. J., Wilcock, G. K., Foster, R. G., & Wulff, K. (2017). Sleep-Wake Patterns and Cognition of Older Adults with Amnestic Mild Cognitive Impairment (aMCI): A Comparison with Cognitively Healthy Adults and Moderate Alzheimer’s Disease Patients. Current Alzheimer Research, 14(10), 1030–1041. https://doi.org/10.2174/1567205014666170523095634	Not SS focused or no patients data
88	Wang, J., & Wang, Z. (2006). Role of melatonin in Alzheimer-like neurodegeneration. ACTA PHARMACOLOGICA SINICA, 27(1), 41–49. https://doi.org/10.1111/j.1745-7254.2006.00260.x	Unrelated review
89	Warfield, A., Gupta, P., Ruhmann, M., Jeffs, Q., Guidone, G., Rhymes, H., Thompson, M., & Todd, W. (2023). A brainstem to circadian system circuit links Tau pathology to sundowning-related disturbances in an Alzheimer’s disease mouse model. NATURE COMMUNICATIONS, 14(1). https://doi.org/10.1038/s41467-023-40546-w	Animal study
90	Yeh, T.-C., Yeh, C.-B., Tzeng, N.-S., & Mao, W.-C. (2015). Adjunctive treatment with melatonin receptor agonists for older delirious patients with the sundowning phenomenon. Journal of Psychiatry & Neuroscience : JPN, 40(2), E25-26. https://doi.org/10.1503/jpn.140166	Case report
91	Yeom, H., & Watson, N. (2009). Patterns of Antecedents of Catastrophic Reactions in Nursing Home Residents With Dementia in the United States. ASIAN NURSING RESEARCH, 3(3), 99–110. https://doi.org/10.1016/S1976-1317(09)60021-9	Not SS focused or no patients data
92	Young, R., Batkai, S., Dukat, M., & Glennon, R. (2006). TDIQ (5,6,7,8-tetrahydro-1,3-dioxolo[4,5-g]isoquinoline) exhibits anxiolytic-like activity in a marble-burying assay in mice. PHARMACOLOGY BIOCHEMISTRY AND BEHAVIOR, 84(1), 62–73. https://doi.org/10.1016/j.pbb.2006.04.006	Animal study
93	Zeng, J., Liu, B., Sun, X., Wu, J., & Wang, X. (2022). LIGHT: A Smart Lamp Design for the Sleep Disorders and Sundown Syndrome of Alzheimer’s Patients. In Q. Gao & J. Zhou (Eds.), University of Nottingham Ningbo China (WOS:000870134500010; Vol. 13331, pp. 154–169). https://doi.org/10.1007/978-3-031-05654-3_10	Not SS focused or no patients data
