# Supplementary material for: Bridging Gaps in Sundown Syndrome Research: a Scoping Review and Roadmap for Future Multimodal Approaches
Source: Arch Clin Neuropsychol. 2025 Jul 3;40(8):1643–66. doi: 10.1093/arclin/acaf062 (PMC12644068; doi:10.1093/arclin/acaf062)
Supplement: Supplementary_Table2_acaf062 [file supplementary_table2_acaf062.xlsx]

## Sheet: Sheet1
Study	Year	Country & Region	Study design	Operational definition of sundowning	Defined occurrence time/ Recorded time	Setting	Study population	Inclusion criteria	Exclusion criteria	Race/Ethnicity	Sample size	Sex (%Female)	Age (mean, SD/range)	Observation/Reported group	Behavioral assessment tool	Behavioral symptoms	Other sensors
Evans, L. K. (1987). Sundown syndrome in institutionalized elderly. Journal of the American Geriatrics Society, 35(2), 101–108. psyh. https://doi.org/10.1111/j.1532-5415.1987.tb01337.x	1987	Washington, D.C., USA	Longitudinal	Sundown scores 2.5 and over. Sundown scores are calculated for each behavior on the Confusion Inventory by subtracting the score at Time 1 (morning) from the score at Time 2 (afternoon). Thus, only syndromes that are exclusively present during the night show a positive score	16:00 - 18:00	Nursing Facility (Snf)	PWD, HC	Age 60 And Over, Primary Medical Diagnosis Was Other Than Psychosis And Had Been Residents For More Than Four Weeks	N/A	89% African American	89	predominantly	80	Specialists	CI	Psychomotor and psychosocial behavioral indicators of mental confusion (e.g., wandering, tapping, picking at bedclothes, scratching, rubbing self or object, banging, attempting to remove restraints, screaming, crying, calling for help, etc.)	N/A
Cohen-Mansfield, J., Watson, V., Meade, W., Gordon, M., Leatherman, J., & Emor, C. (1989). Does sundowning occur in residents of an Alzheimer’s unit? International Journal of Geriatric Psychiatry, 4(5), 293–298. psyh. https://doi.org/10.1002/gps.930040508	1989	Maryland, USA	Longitudinal	The contrast between morning hours (6 am-3 pm) vs sundown hours (3 pm-11 pm)	15:00 - 23:00	Nursing Facility (Snf)	AD	"Most Agitated" Patients Based On Nurse Reports	N/A	100% Caucasian	10	60%	80 (62-93, based on the original 10 participants,)	Trained research assisstants	ABMI	Requests for attention, make strange noises, walk aimlessly/pace, make strange movements, walk/stand when inappropriate, repetitious mannerisms, disrobe inappropriately, peep/look obtrusively, leave, move towards someone, negative/complain, curse/verbal aggression, try to get out restraints, refuse/uncooperative, hit/fight/kick, grab onto/push, spit inappropriately, throw/handle/pick at things	N/A
Bliwise, D. L., Yesavage, J. A., & Tinklenberg, J. R. (1992). Sundowning and rate of decline in mental function in Alzheimer's disease. Dementia and Geriatric Cognitive Disorders, 3(5-6), 335-341.	1992	California, USA	Cross-sectional	Afternoon, evening, or nocturnal exacerbation of behavioral disturbance/ the behavior was likely in the afternoon, evening, and/or at night but not in the morning.	Afternoon, Evening, And/Or At Night	Private Homes	AD	Ad Patients Met Ninds Criteria	N/A	N/A	60	28.33%	63.3 (7.2)	Caregivers	TBDQ	Combativeness, agitation and purposeless, wandering, prolonged incoherent speech (over 5 min), hallucinations, confusion, disorientation	N/A
Cohen-Mansfield, J., Marx, M. S., Werner, P., & Freedman, L. (1992). Temporal patterns of agitated nursing home residents. International Psychogeriatrics, 4(2), 197–206. psyh. https://doi.org/10.1017/S1041610292001029	1992	Maryland, USA	Longitudinal	More agitation during the “evening” hours (4:31 PM to 11PM) than during the "day" hours (6AM to 4:30 PM)	16:31 - 23:00	Nursing Facility (Snf)	Severe cognitive impairment	Nurse Reported Agitation	N/A	N/A	24	87.50%	86.7 (62-93)	Trained research assisstants	ABMI	Picking at or throwing things, repetitious mannerisms,strange noises (includes screaming),constant requests for attention, strange movements, pacing	N/A
Gallagher-Thompson, D., Brooks, J. O. 3rd, Bliwise, D., Leader, J., & Yesavage, J. A. (1992). The relations among caregiver stress, “sundowning” symptoms, and cognitive decline in Alzheimer’s disease. Journal of the American Geriatrics Society, 40(8), 807–810. https://doi.org/10.1111/j.1532-5415.1992.tb01853.x	1992	California, USA	Correlational	Caregiver indicated the nocturnal exacerbation of seven disruptive behavior occurred in the afternoon, evening, and/or at night, but not in the morning	Afternoon, Evening, And/Or At Night	Home	AD, AD's caregivers	N/A	N/A	N/A	35	31.42%	63.2 （50.2-79.0）	Caregivers	TBDQ	Combativeness, agitation/purposeless movement, wandering, prolonged incoherent vocalization (over 5 minutes), hallucinations, confusion, disorientation	N/A
Rindlisbacher, P., & Hopkins, R. W. (1992). An investigation of the sundowning syndrome. International Journal of Geriatric Psychiatry, 7(1), 15–23. psyh. https://doi.org/10.1002/gps.930070104	1992	Canada	Longitudinal	(1) an exacerbation or appearance of symptoms indicating increased arousal or impairment, (2) in late afternoon, evening or at night, (3) among elderly demented individuals.	Broad Period: 15:00-24:00; Narrow Period: The (Three) Hours Before During And After The Sunset	Hospital	AD	1) At Least 65 Years Of Age; 2)Diagnosed As Having Alzheimer’S Disease According To Dsm-111-R	1) The Presence Of Any Major Affective Or Psychotic Illness In The Patients’ History; 2) Any Use Of Short-Acting Sedative Drugs (Eg Oxazepam, Lorazepam, Etc) During The Measurement Period	N/A	12	75%	79.4*	Nurses	N/A	Increased body movement	Single modal (motion activity monitor)
Satlin, A., Volicer, L., Ross, V., Herz, L., & Campbell, S. (1992). Bright light treatment of behavioral and sleep disturbances in patients with Alzheimer’s disease. The American Journal of Psychiatry, 149(8), 1028–1032. https://doi.org/10.1176/ajp.149.8.1028	1992	Massachusetts, USA	non-RCT intervention	The recurrent appearance or exacerbation of behavioral disturbances such as agitation, pacing, restlessness, yelling, or shouting in the afternoon or evening	Afternoon Or Evening	Hospital	AD	N/A	N/A	N/A	10	10%	70.1 (5.1)	Nurses	Nurse reporting agitation and sleep-wakefulness disturbances	Agitation, sleep-wake pattern, use of restraints, use of prescribed-as-needed medication	Single modal (motion activity monitor)
Bliwise, D. L., Carroll, J. S., Lee, K. A., Nekich, J. C., & Dement, W. C. (1993). Sleep and “sundowning” in nursing home patients with dementia. Psychiatry Research, 48(3), 277–292. https://doi.org/10.1016/0165-1781(93)90078-u	1993	California, USA	Longitudinal	Agitated Behavior during sunset	Sunset Time ±2 H	Nursing Facility (Snf)	PWD	Demented Patients With Agitation	N/A	N/A	9	77.78%	84.4 (82-92)	Nurses	ABRS	Agitated behavior: carphologic behavior, restraint-removal behavior, searching behavior, tapping/banging behavior, vocalization behavior	N/A
Wallace, M. (1994). The sundown syndrome: Will the specialized training of nurse’s aides help elders with sundown syndrome? Geriatric Nursing (New York, N.Y.), 15(3), 164–166. https://doi.org/10.1016/s0197-4572(09)90046-5	1994	Connecticut, USA	non-RCT intervention	Recorded behaviors occurring during the hours of 3 PM and 7 PM in individuals in whom it does not occur at other hours	15:00-19:00	Care Facility	older adults required skiilled nurse caring	N/A	N/A	N/A	4	100%	88.5 (82-92)	Nurses	Sundowning Behavior Flowsheet	Verbal outbursts; wandering; acts of violence toward self, staff, or others; upset behavior or agitation; resistance or refusal of care	N/A
Bliwise, D. L., Watts, R. L., Watts, N., Rye, D. B., Irbe, D., & Hughes, M. (1995). Disruptive nocturnal behavior in Parkinson’s disease and Alzheimer’s disease. Journal of Geriatric Psychiatry and Neurology, 8(2), 107–110. https://doi.org/10.1177/089198879500800206	1995	California, USA	Cross-sectional	(a)the caregiver reported behav­ioral disturbance occurred in the afternoon, evening, andlor at night, and (b) the behavior did not occur during the morning.	Afternoon, Evening, And/Or At Night	Private Homes	AD, PD	Ad Patients Met Ninds Criteria & Diagnose Of Pd	N/A	N/A	60 AD; 48 PD	AD: 28.33%; PD:41.67%	AD: 63.3 (7.2); PD: 68 (10.7)	Caregivers	TBDQ	Combativeness, agitation and purposeless, wandering, prolonged incoherent speech (over 5 min), hallucinations, confusion, disorientation	N/A
Little, J. T., Satlin, A., Sunderland, T., & Volicer, L. (1995). Sundown syndrome in severely demented patients with probable Alzheimer's disease. Journal of geriatric psychiatry and neurology, 8(2), 103-106.	1995	Maryland, USA	Cross-sectional	The appearance or exacerbation of behavioral disturbances associated with the afternoon and/or evening hours	Around 14:00-19:00	Hospital	AD	Met Both Nincds-Adrdacriteriafor Probable Alzheimer’S Disease (Ad) And Dsm-111-R Criteria For Primary Degenerative Dementia	N/A	N/A	71	0	69.25*	Nurses	Nursing evalution	Pacing, restlessness, aggression, agitation, verbal outbursts, resistiveness,orconfusion)	N/A
Ghali, L. M., Hopkins, R. W., & Rindlisbacher, P. (1995). Temporal shifts in peak daily activity in Alzheimer's disease. International journal of geriatric psychiatry, 10(6), 517-521.	1995	Canada	Longitudinal	Peak activity around or after the sunset time	Around Or After Local Sunset Time	Dementia Treatment Facility	AD	1)Clinically Diagnosed Ad; 2)Receiving Medications That Would Not Influence The Diurnal Cycle	1) Other Type Of Dementia; 2) Have Affective Or Psychotic Illness; 3)Receiving Short-Acting Psychotropic Medications Or Sedatives	N/A	18	83.33%	78.8 (6.4)	N/A	N/A	Not specified	Single modal (motion activity monitor)
Lebert, F., Pasquier, F., & Petit, H. (1996). Sundowning syndrome in demented patients without neuroleptic therapy. ARCHIVES OF GERONTOLOGY AND GERIATRICS, 22(1), 49–54. https://doi.org/10.1016/0167-4943(95)00676-1	1996	France	Cross-sectional	An exacerbation of symptoms indicating increased arousal or impairment in late afternoon, evening or at night, among elderly demented individuals	N/A	Dementia Care Unit	PWD	Met Dsm-Iii-R Criteria For Dementia And In A Dementia Care-Unit Following Institutionalization For At Least Two Months	Delirium, Biological Abnormalitites On Laboratory Screen Or Neuroleptic Treatment Within The Past Month, And Not Receiving Benzodiazepines Or Tricyclic Antidepressants.	N/A	30	63.33%	71.5 （7.6)	Nurses	Agitation: ABRS; other: present or not	Agitation; sleep disturbance (waking up at least once a night and at least 5 days a week); delusions (misidentifications and hallucinations); and daytime restlessness;Spatial disorientation	N/A
Johnson, J. R. (1997). Effectiveness of memory notebooks upon problematic behavior of residents with Alzheimer’s disease. Physical & Occupational Therapy in Geriatrics, 15(2), 15–32. psyh. https://doi.org/10.1300/J148v15n02_02	1997	Texas, USA	non-RCT intervention	Anger, agitation, and confusion during sundowning	Evening Shift	Care Facility	AD	Had The Ability To Read, And One Family Member Could Provide Information And Photographs Frothe Memory Notebook	N/A	N/A	4	75%	82.5 (2.29)	Nurses	Multidimensional Observational Scale for Elderly Subjects (MOSES)	Disoriented behavior, depressed/anxious mood, irritable behavior, withdrawn behavior	N/A
Jagmin, M. G. (1998). Postoperative mental status in elderly hip surgery patients. Orthopedic Nursing, 17(6), 32–42.	1998	Illinois, USA	Longitudinal	Increased delirium scores from morning to evening	16:00-19:00	Hospital	Hip surgery patients	60 Years And Older And Had Hip Surgery	1) Unconscious, Unable To Hear, See, And/Or Verbally Communicate In English; 2) History Of Demnetia, Ad, Addication To Alcohol And/O Sedative-Hypnotics, Functional Psychosis, Or Any Other Psychiatric Diagnosis	87,1% Caucasian	70	52.90%	72.9 (8.13)	Caregivers	NEECHAM confusion scale, memory and attention (assessed by subscales of NEECHAM and MMSE)	Confusion behavior	N/A
Martin, J., Marler, M., Shochat, T., & Ancoli-Israel, S. (2000). Circadian rhythms of agitation in institutionalized patients with Alzheimer’s disease. CHRONOBIOLOGY INTERNATIONAL, 17(3), 405–418. https://doi.org/10.1081/CBI-100101054	2000	California, USA	Longitudinal	The most severe agitation occurring in the evening hours	Evening Hours (Between 12:00-18:00)	Nursing Home	AD	Diagnosis Of Possible/Probable Alzheimer’S Disease Based On Nincds-Adrda Diagnostic Criteria	1) Had A Recent Or Severe Stroke; 2) Had A Primary Psychiatric Disorder That Pre-Dated The Dementia	N/A	85	67.06%	82.5 (7.6)	Specialists and trained research assisstants	ABRS	Manual manipulation, searching and wandering, escape behaviors, tapping and banging, and verbal agitation.	Multimodal (wrist activity recorder; light exposure data recorder)
Volicer, L., Harper, D., Manning, B., Goldstein, R., & Satlin, A. (2001). Sundowning and circadian rhythms in Alzheimer’s disease. AMERICAN JOURNAL OF PSYCHIATRY, 158(5), 704–711. https://doi.org/10.1176/appi.ajp.158.5.704	2001	Massachusetts, USA	Longitudinal	The appearance or exacerbation of behavioral disturbances associated with the afternoon and/or evening hours (i.e., from 3:00 to 11:00 p.m.).	15:00-24:00	Hospital	AD, HC	Met The Criteria Of The Nincds/ Adrda For Probable Alzheimer’S Disease And The Dsm-Iii-R Criteria For Dementia Of The Alzheimer Type	1) Had No Prior History Of Any Psychiatric Or Neurological Disorder In Addition To Alzheimer’S Disease; 2) Free Of Acute Medical Illness And Were Not Febrile During The Periods In Which They Were Studied	N/A	34 (25 AD + 9 HC)	0	AD: 71.0 (60–88); HC:73.4 (67–83)	Caregivers	N/A	Not specified	Multimodal (motor activity, core body temperature)
Mahlberg, R., Kunz, D., Sutej, I., Kühl, K.-P., & Hellweg, R. (2004). Melatonin Treatment of Day-Night Rhythm Disturbances and Sundowning in Alzheimer Disease: An Open-Label Pilot Study Using Actigraphy. Journal of Clinical Psychopharmacology, 24(4), 456–459. psyh. https://doi.org/10.1097/01.jcp.0000132443.12607.fd	2004	Germany	non-RCT intervention (pilot)	Day-night rhythm disturbances or agitated behavior during the evening hours	15:00-19:00	Home	AD	1) Met The Nincds-Adrda Criteria For Probable Ad; 2) Suffering From Day-Night Rhythm Disturbances Or Sundowning	N/A	N/A	7	42.86%	75.6(10.6)	N/A	N/A	Evening, nocturnal, and diurnal motor activity	Single modal (motion activity monitor)
McCann, J., Gilley, D., Bienias, J., Beckett, L., & Evans, D. (2004). Temporal patterns of negative and positive behavior among nursing home residents with Alzheimer’s disease. PSYCHOLOGY AND AGING, 19(2), 336–345. https://doi.org/10.1037/0882-7974.19.2.336	2004	Illinois, USA	Longitudinal	The observed behavior displays a downward-pointing quadratic curve that peaks at sunset time.	Sunset Time	Setting	AD	1) Met Diagnostic Criteria Of The Nincds-Adrda For Probable Ad, With The Modification That Persons With Both Ad And Other Dementing Conditions Were Not Excluded; 2) Had Moderate To Severe Dementia (Mmse≤18); 3) Were Able To Perform At Least Two Tests Of Lower Extremity Physical Function Or Activities Of Daily Living	N/A	99,4% Caucasian	177	80%	85* (caculated based on two insitituaion)	Trained research assisstants	Behavior observation instrument developed in McCann, Gilley, Hebert, Beckett, & Evans, 1997	Negative– disruptive behaviors: (a) grimacing–negative facial affect, (b) verbal aggression (loud talking–screaming or swearing– cursing), (c) physical aggression (physically aggressive acts, physical intrusion, or destroying property), (d) pacing, and (e) repetitive actions and mannerisms; positive-functional behaviors: (a) smiling–positive facial affect, (b) talking or listening (initiating and…	N/A
Lesta, B., & Petocz, P. (2006). Familiar Group Singing: Addressing Mood and Social Behaviour of Residents with Dementia Displaying Sundowning. Australian Journal of Music Therapy, 17, 2–17. psyh.	2006	Australia	non-RCT intervention	The appearance of aspects of sundowning, including heightened negative mood and confusion/agitated behaviour as noted by clinical staff oberving residents on the ward in the late afternoon/early evening, and completing a non-standaradised facility constructed behaviour assessment chart	16:15-17:30	Nursing Home	PWD	1) Dementia Diagnosis At The Middle Phase/6 Th Stage Of Severe Cognitive Decline According To The Global Deterioration Scale, And Scores Less Than 13 On The Mmse; 2) The Appearance Of Aspects Of Sundowning, Including Heightened Negative Mood And Confusion/Agitated Behaviour, As Noted By Clinical Staff Observing Residents On The Ward In The Late Afternoon/Early Evening, And Completing A Non-Standa…	N/A	N/A	4	100%	91.25	Research assisstants	Self developed mood-behaviour assessment	Mood: well-being, flat, anxious; non-social behaviour: mumbling, touching face/clothes, sitting alone, wandering alone; social behaviour: walking with others, eye contact/smiling, singing/talking, moving to music, reminiscence	N/A
Cohen-Mansfield, J. (2007). Temporal patterns of agitation in dementia. AMERICAN JOURNAL OF GERIATRIC PSYCHIATRY, 15(5), 395–405. https://doi.org/10.1097/01.JGP.0000247162.59666.68	2007	Maryland, USA	Longitudinal	The level of agitation during the evening hours (15:00-20:59) was greater than the mean level during the morning hours (8:00-14:59) by at least 0.5 standard deviation beyond the mean of the difference.	15:00-20:59	Nursing Home	PWD	(1) The Resident Had Been At The Facility For At Least Three Weeks; (2) Been Identified Agitation At Least Several Times A Day; (3) Diagnosis Of Dementia	(1) Life Expectancy Less Than Three Months; (2) Accompanying Diagnosis Of Bipolar Disorder Or Schizophrenia	83% Caucasian	174	78%	86.6 (63-103)	Trained research assisstants	Agitation: ABMI; Affect: Lawton's modified behavior stream (LMBS); Sleep: asleep vs. not asleep	Total agitation, physical agitation, verbal agitation, pleasure, interest, negative affect, sleep	N/A
Harper, L., Reddon, J. R., Ward, J. R., Lyle, A. M., Moorthy, T., & Brahim, A. (2007). Behavioral and psychological symptoms of dementia of psychogeriatric inpatients on admission to a psychiatric hospital. Clinical Gerontologist: The Journal of Aging and Mental Health, 30(3), 53–63. psyh. https://doi.org/10.1300/J018v30n03_04	2007	Canada	Longitudinal	Deterioration over the course of the day	15:00:00	Hospital	PWD	Dementia As Well As Behavioral Dysfunctions That Prevent The Individual From Living In The Community	N/A	N/A	75	40%	77.44 (recalculated based on three groups)	Nurses	Self-developed behavior severity scale	Refuses/resists care or treatment, physical aggression to staff, verbal aggression to staff, physical aggression to co-residents, verbal aggression to co-residents, aggression to self, verbal agitation, physical agitation, delusions, hallucinations, eating behavior, inappropriate elimination behavior, inappropriate sexual behavior, paranoia/suspicious behavior, wandering, elopement risk, hoarding…	N/A
Nowak, L., & Davis, J. (2007). A qualitative examination of the phenomenon of sundowning. JOURNAL OF NURSING SCHOLARSHIP, 39(3), 256–258. https://doi.org/10.1111/j.1547-5069.2007.00177.x	2007	Michigan, USA	Qualitative Study	Exemplified sundowning observed by staff caregivers	14:00-21:00	Care Facilities	PWD	Caregivers Reported Ss Patients	N/A	83,33% Caucasian	18	77.78%	84.04*	Caregivers	descriptive data from the medical record and reported by caregivers	Physical aggression, resistiveness, disconcerted verbalizing, night-time sleeplessness, wandering, daytime sleepiness	N/A
Scarmeas, N., Brandt, J., Blacker, D., Albert, M., Hadjigeorgiou, G., Dubois, B., Devanand, D., Honig, L., & Stern, Y. (2007). Disruptive Behavior as a predictor in Alzheimer disease. ARCHIVES OF NEUROLOGY, 64(12), 1755–1761. https://doi.org/10.1001/archneur.64.12.1755	2007	USA: New york, Maryland, Massachusetts, France, Greece	Cohort Study	Increased confusion at night or during evening compared with the day [often associated with yelling, hyperkinesis, and anxiety	Evening	AD Center	AD	1) Patients Met Dsm-Iii Criteria For Primary Degenerative Dementia Of The Alzheimer Type And Nincds/ Adrd Criteria For Probable Ad; 2) Columbia Mmse Score Of At Least 30 Of 57 (Approximately ≥ 16 Of 30 On The Folstein Mmse, The Present Analyses Include 40 Additional Subjects Who Were Recruited In The Study Despite A Columbia Mmse Of Less Than 30).	Parkinsonism, Stroke, Alcoholism, Schizophrenia, Schizoaffective Disorder, And Electroconvulsive Treatments	N/A	497	60.36%	age at study entry: 73.8 (8.9)	Specialists	Columbia University Scale for Psychopathology in Alzheimer (CUSPAD)	Not specified	N/A
Dechamps, A., Jutand, M., Onifade, C., Richard-Harston, S., & Bourdel-Marchasson, I. (2008). Co-occurrence of neuropsychiatric syndromes in demented and psychotic institutionalized elderly. INTERNATIONAL JOURNAL OF GERIATRIC PSYCHIATRY, 23(11), 1182–1190. https://doi.org/10.1002/gps.2052	2008	France	Cross-sectional	‘Sundowning’ factor obtained from the factor analysis: including eating change, delusions, aberrant motor behavior and night-time behavior	N/A	Long-Term Care Homes And Nursing Homes	PWD or patients with psychosis	Resided In An Institution For More Than 6 Months.	Terminally Ill And Bedridden Patients	N/A	163	66.90%	80.9 (9.1)	Nurses and Caregiverss	NPI-NH	Delusions, hallucinations, agitation, depression/dysphoria, anxiety, euphoria/elation, apathy/indifference, disinhibition, irritability/lability, aberrant motor, behavior, night time distrubance, eating change	N/A
Venturelli, M., Scarsini, R., Muti, E., Salvagno, G. L., & Schena, F. (2013). Sundowning syndrome and hypothalamic-pituitary-adrenal axis dysregulation in individuals with Alzheimer’s disease: Is there an association? Journal of the American Geriatrics Society, 61(11), 2055–2056. https://doi.org/10.1111/jgs.12491	2013	Italy	Cross-sectional	An increase in neuropsychiatric symptoms of more than 15% between morning and sunset (assessed by NPI)	Sunset Time (Between 15:00-20:00)	Nursing Home Residence	AD, HC	N/A	N/A	N/A	75 (51 AD + 24 HC)	78.67%	84.67*	N/A	NPI	Neuropsychiatric symptoms, Geriatric depression scale	Single modal (saliva sample)
Paillard, T., Noe, F., Bru, N., Couderc, M., & Debove, L. (2016). The impact of time of day on the gait and balance control of Alzheimer’s patients. CHRONOBIOLOGY INTERNATIONAL, 33(2), 161–168. https://doi.org/10.3109/07420528.2015.1124885	2016	France	Longitudinal	The relative increase between two instants (e.g., Δ18-11）	18:00:00	Nursing Home	AD	Had Been Diagnosed With Alzheimer’S Disease By Means Of Neuropsychological Tests, Physical Examinations, Blood Tests And Magnetic Resonance Imaging Of The Brain For At Least 18 Months.	1) A Documented Balance Control Disorder Or A Medical Condition That Might Affect Balance Control; 2) Had Experienced Hip, Knee Or Ankle Traumatism In The Previous 2 Years, Or Lesion Of The Foot Skin Support Surface, Or Ankylosis Of A Large Lower Limb Joints (Hip, Knee, Ankle) Or Who Were Receiving Medical Treatment (Bronchodilators, Corticosteroid, Neuroleptics As Well As Any Other Drug That Is …	N/A	23	N/A	85(SD:3.7)	N/A	N/A	Not specified	Multimodal (balance control measured by a force platform and gait measured by a gait analysis device)
Venturelli, M., Sollima, A., Ce, E., Limonta, E., Bisconti, A., Brasioli, A., Muti, E., & Esposito, F. (2016). Effectiveness of Exercise- and Cognitive-Based Treatments on Salivary Cortisol Levels and Sundowning Syndrome Symptoms in Patients with Alzheimer’s Disease. JOURNAL OF ALZHEIMERS DISEASE, 53(4), 1631–1640. https://doi.org/10.3233/JAD-160392	2016	Italy	RCT interventaion	The increase in behavioral disorders in the late afternoon	Time Corresponded To Sundown, Between 16.30 –17.30	Nursing Home Residence	AD	1)65–75 Years Range Of Age; 2) Mmse Score Between 10 And 15; 3) Clinical Diagnosis Of Dementia; 4) Neurobehavioral Symptoms Of Sundowning Syndrome	N/A	N/A	80	72.5%	84.75*	Specialists	NPI, ABS, Geriatric depression scale	Agitation: Short attention span/easy distractibility/inability to concentrate, Impulsive/impatient/low tolerance for pain or frustration, Uncooperative/resistant to care or demanding, Violent and or threatening Violence toward people or property, Explosive or unpredictable anger, Rocking/rubbing/moaning or other self-stimulating behavior, Pulling at tubes or restraints, Wandering from treatment a…	Single modal (saliva sample)
Shih, Y., Pai, M., Huang, Y., & Wang, J. (2017). Sundown Syndrome, Sleep Quality, and Walking Among Community-Dwelling People With Alzheimer Disease. JOURNAL OF THE AMERICAN MEDICAL DIRECTORS ASSOCIATION, 18(5), 396–401. https://doi.org/10.1016/j.jamda.2016.10.016	2017	Taiwan, China	Cross-sectional	The occurrence of evening agitation andd SS behaviors (Score >=26 on the Chinese version of CMAI-C) between 3pm to bed time	15:00 To Bed Time	Hostpital And Long-Term Care Resourc Management Centers	AD	1) Having A Clinical Diagnosis Of Ad And Manifesting Sundown Syndrome With A Score Of ≥ 26 On The Chinese Version Of The Cmai-C; 2) Being Able To Walk With Or Without A Walking Aid (Eg, Walker Or Cane); 3) Not Participating In A Regular Program Of Physical Activity	1) With A Clinical Diagnosis Of Parkinsonism, 2) Visually Impaired (Ie, Legally Blind)	N/A	184	57.6%	78.5 (7.6)	Caregivers	CMAI-C	Verbal nonaggression, verbal aggression, physical nonaggression, physical aggression	N/A
Silva, M. W. B., Sousa-Muñoz, R. L., Frade, H. C., Fernandes, P. A., & Magalhães, A. de O. (2017). Sundown syndrome and symptoms of anxiety and depression in hospitalized elderly. Dementia & Neuropsychologia, 11(2), 154–161. https://doi.org/10.1590/1980-57642016dn11-020008	2017	Brazil	Cross-sectional	Delirium at the end of the afternoon	17:30 To 19:00	Hospital	Hospitalized elderly	1) Age 60 Or Older; 2) Both Sexes; 3) Admitted To Lauro Wanderley University Hospital For Medical Or Surgical Treatment In The Wards; 4) Able To Give Their Informed Consent To Participate In The Study.	1) Liver Disease Or Decompensated Kidney Disease; 2) Patients With Severe Medical Condition; 3) Presence Of Any Communication Disturbance, Such As Aphasia, Coma, Speech Difficulty Or Severe Hearing Impairment.	N/A	70	44.3%	68.4 (6.4)	Trained research assisstants	Confusion Assessment Method (CAM)	Delirium	B/A
Sevilla, D. A., Rodríguez, M. T. C., Rodríguez, P. H., Fernández Sánchez, M., Vivancos Mora, J. A., & Gago-Veiga, A. B. (2018). Is there a characteristic clinical profile for patients with dementia and sundown syndrome? Journal of Alzheimer’s Disease, 62(1), 335–346. psyh. https://doi.org/10.3233/JAD-170488	2018	Madrid, Spain	Cross-sectional, case-control study	The onset or increase of behavioral symptoms in the late evening or during and after sunset, including when SS was specifically identified or when it was simply described in this way.	In The Late Evening Or During And After Sunset	10 Institutionalized, 16 Not Not Institutionalized, 15 In Daccare Center	PWD	1) Patients’ Attendance To A Medical Consultation During The Study Period; 2) Verification Of The Dementia Clinical Criteria According To The Dsm-Iv	N/A	N/A	216	70.7%	80.5 (8.05)	Specialists	NPI	Delirium, hallucinations, aggressiveness, irritability, anxiety, sadness, vocalizations, depression, apathy, obsessive/reiterative, utilization behavior, restlessness, hypersexuality	N/A
Menegardo, C. S., Friggi, F. A., Scardini, J. B., Rossi, T. S., Vieira, T. D. S., Tieppo, A., & Morelato, R. L. (2019). Sundown syndrome in patients with Alzheimer’s disease dementia. Dementia & Neuropsychologia, 13(4), 469–474. https://doi.org/10.1590/1980-57642018dn13-040015	2019	Brazil	Cross-sectional	Exacerbation of restlessness (neuropsychiatric) symptoms in the afternoon and evening periods	Onset Time: 13:00; Highest Symotom Intensity: 16:00-17:00	Care Facilities	AD	1) Met The Criteria For The Diagnosis Of Probable Ad According To Dsm-Iv And Nincds/ Adrda; 2) Able To Provide Reliable Information Regarding The Neuropsychiatric Symptoms Presented In The Last Month	Presented Other Types Of Dementia	N/A	38	60.5%	81(6)	Caregivers	NPI	Delusions, hallucinations, restlessness, depression, anxiety, euphoria, apathy, disinhibition, irritability, aberrant motor activity, nocturnal behavior disorders and appetite changes.	N/A
Pyun, J.-M., Kang, M. J., Yun, Y., Park, Y. H., & Kim, S. (2019). APOE ɛ4 and REM Sleep Behavior Disorder as Risk Factors for Sundown Syndrome in Alzheimer’s Disease. Journal of Alzheimer’s Disease : JAD, 69(2), 521–528. https://doi.org/10.3233/JAD-190032	2019	South Korea	Cross-sectional	Patients presented aggravated behavioral problems (assessed by the self-developed Sundown Syndrome Questionnaire) within the time period of 3pm to 11 pm	15:00 To 24:00	Hospital	AD	1) A Diagnosis Of Probable Ad Dementia According To The Diagnostic Criteria For Ad Of The National Institute On Aging-Alzheimer’S Association, 2) Onset Of Cognitive Decline At Age 65 Years Or Older, And 3) Known Apoe Genotype	N/A	N/A	104	57.7%	80.5 (6.1)	Caregivers	Sundown Syndrome Questionnaire (SSQ) amd Sleep Quality Questionnaire for patients with Dementia (SQQD)	Disorientation to time, disorientation to place, disorientation to person, anxiety, depression, wandering, aggression, emotional lability, hoarding behavior, delusion, hallucination	Single modal (blood sample for APOE genotyping)
Shih, Y., Pai, M., Lin, H., Sung, P., & Wang, J. (2020). Effects of walking on sundown syndrome in community-dwelling people with Alzheimer’s disease. INTERNATIONAL JOURNAL OF OLDER PEOPLE NURSING, 15(2). https://doi.org/10.1111/opn.12292	2020	Taiwan, China	RCT interventaion	The occurrence of evening agitation andd SS behaviors (Score >=26 on the Chinese version of CMAI-C) between 3pm to bed time	15:00 To 22:00	Hostpital And Long-Term Care Resourc Management Centers	AD	1) A Clinical Diagnosis Of Alzheimer'S Dementia; 2) Manifestation Of Sundown Syndrome; 3)Ability To Walk (Walker Or Cane Allowed); 4) No History Of Participating In A Regular Programme Of Physical Activity And Did Not Walk Regularly.	1) Had A Cardiac Condition Would Limit Exercise Or Had Undergone Major Surgery Within The Past 3 Months; 2)Were Prohibited From Walking By A Physician; 3) Have Not Been Diagnosed With Depression.	N/A	46	58.70%	77.7 (8)	Caregivers	CMAI-C	Verbal nonaggression, verbal aggression, physical nonaggression, physical aggression	B/A
Richards, K., Allen, R., Morrison, J., Fry, L., Kovach, C., Rangel, A., Loera, A., Wang, Y., Hanlon, A., Lozano, A., & Bliwise, D. (2021). Nighttime Agitation in Persons with Dementia as a Manifestation of Restless Legs Syndrome. JOURNAL OF THE AMERICAN MEDICAL DIRECTORS ASSOCIATION, 22(7), 1410–1414. https://doi.org/10.1016/j.jamda.2020.11.026	2021	Texas, USA	Correlational	Nighttime agitation aseessed by CMAI	17:00-3:00	69 Long Term Care Homes And 7 In Private Homes	AD	1) Age ≥55 Years; 2) Physician’S Diagnosis Of Ad-D And Rls [Behavioral Indicators Test-Restless Legs (Bit-Rl)]; 3) Ambulatory, With Or Without Assistance; 4) Actigraph Data ≥3 Nights	1) ≥50 Morphine Milligram Equivalents Per Day (Mme/D) During The Past 14 Days; 2) Currently Receiving Gabapentin Or Another Α2Δ Agent; 3) Tremor; 4) Severe Psychosis; 5) Alcohol Consumption; 6) Treatment With Gen Is Contraindicated (E.G., Receiving Multiple Antiepileptics); 7) Creatinine Clearance <15 Or On Hemodialysis; 8) Current Participation In Other Studies; 9) At Risk For Suicide	93,4% Caucasian	76	76.3%	82.91(9.46)	Trained research assisstants	Nighttime agitation: CMAI; Restless legs syndrome (RLS): Behavioral Indicators Test-Restless Legs (BIT-RL)	Agitation: (1) physically nonaggressive (screaming, performing repetitious mannerisms, general restlessness); (2) verbally agitated (repetitive sentences or questions, complaining); (3) wandering (pacing, aimless wandering, trying to get to a different place); (4) aggression (hitting, kicking, grabbing, pushing, scratching); and (5) others (strange noises); RLS: hold/rub leg or foot; rubbing legs…	Multimodal (motion activity monitor, fasting morning blood samples)
Wilks, H., Aschenbrenner, A., Gordon, B., Balota, D., Fagan, A., Musiek, E., Balls-Berry, J., Benzinger, T., Cruchaga, C., Morris, J., & Hassenstab, J. (2021). Sharper in the morning: Cognitive time of day effects revealed with high-frequency smartphone testing. JOURNAL OF CLINICAL AND EXPERIMENTAL NEUROPSYCHOLOGY, 43(8), 825–837. https://doi.org/10.1080/13803395.2021.2009447	2021	Missouri, USA	Longitudinal	Worse cognitive test performance in the evening hours compared to earlier hours	Late Testing Sessions Were Defined As Occurring After 12:59Pm	Participants' Natural Environment	cognitively normal to MCI	Participants With A Clinical Dementia Rating (Cdr) Score Of 0 To 0.5, A Range From Normal Cognition To Very Mild Dementia	N/A	most Caucasian	169	34%	75.9 (5.6)	N/A	cognitive measure, mood, fatigue	Cognition (associate memory, spatial working memory, processing speed), mood, fatigue	Multimodal (blood sample for APOE genotyping and CSF analysis for tau proteins)
Lineweaver, T., Bergeson, T., Ladd, K., Johnson, H., Braid, D., Ott, M., Hay, D., Plewes, J., Hinds, M., LaPradd, M., Bolander, H., Vitelli, S., Lain, M., & Brimmer, T. (2022). The Effects of Individualized Music Listening on Affective, Behavioral, Cognitive, and Sundowning Symptoms of Dementia in Long-Term Care Residents. JOURNAL OF AGING AND HEALTH, 34(1), 130–143. https://doi.org/10.1177/08982…	2022	Indiana, USA	non-RCT intervention	Assessed by seven sundown symptoms including confusion, restlessness, agitation, aggression, disengagement, repetitiveness, and unresponsiveness	N/A	Nursing Home	PWD	1) Were Diagnosed With Moderate To Severe Dementia; 2) Either Exhibited A Significant Neuropsychiatric Symptom (I.E., Agitation, Delusions, Hallucinations, Anxiety, Disinhibition, Irritability, Rapid Mood Fluctuations, Or Unusual/ Repetitive Motor Behaviors) Or Received A Scheduled Or Prn Medication Targeting One Of These Neuropsychiatric Issues.	Had A Diagnosis Of Schizophrenia, Schizoaffective Disorder, Huntington’S Disease, Or Tourette’S Syndrome Or If They Failed An Audiological Evaluation	84,75% Caucasian	282	71.63%	84.63(9.2)	Specialists	FLL (full listening log)	Confusion, restlessness, agitation, aggression, disengagement, repetitiveness, unresponsiveness	N/A
Lineweaver, T., Bergeson, T., Ward, M., Hagen, N., Ladd, K., Johnson, H., Braid, D., Ott, M., Hay, D., Plewes, J., Hinds, M., LaPradd, M., Bolander, H., Vitelli, S., Lain, M., & Brimmer, T. (2022). Nursing Home Residents’ Positive Behavioral Responses to Individualized Music Predict Improvements in Sundowning Symptoms After Music Listening. JOURNAL OF AGING AND HEALTH, 34(6–8), 1037–1047. https:/…	2022	Indiana, USA	non-RCT intervention	Assessed by seven sundown symptoms including confusion, restlessness, agitation, aggression, disengagement, repetitiveness, and unresponsiveness (no time limited)	N/A	Nursing Home	PWD	Same As Above	Same As Above	83,17% Caucasian	101	77.23%	86.05（8.52）	Specialists	FLL (full listening log)	Confusion, restlessness, agitation, aggression, disengagement, repetitiveness, unresponsiveness, roused, calm, smiling, opened eyes, closed eyes, lifts head, straightens upper torso, arms, legs, head, dancing, verbal, nonverbal, singing intelligible words, singing no words, laughing	N/A
Rabi, R., Chow, R., Paracha, S., Hasher, L., Gardner, S., Anderson, N., & Alain, C. (2022). Time of Day Effects on Inhibitory Functioning: Cognitive and Neural Evidence of Sundowning in Amnestic Mild Cognitive Impairment. JOURNAL OF ALZHEIMERS DISEASE, 90(2), 869–890. https://doi.org/10.3233/JAD-220580	2022	Canada	Cross-sectional	Assessed by self developed sundown syndrome questionaire	Study Started Between 14:00-17:00, Study Completed By 18:30	Home	aMCI, HC	1) 60 Years Of Age Or Older; 2) A Score Above The Cut-Off On The Telephone Interview For Cognitive Status-Modified (Tics-M); 3) Classified As Morning-Type Individuals	Had Neurological Or Psychiatric Disorders, Vascular Disorders, Head Injury, And Visual And Hearing Impairment	N/A	aMCI:54; HC: 52	N/A	HCs: 75.19* (64-88); aMCI: 77.42*(66-88)	Patients	ACC and RTs from the Go-NoGo and Flanker tests	Inhibitory functioning	Sinle modal (EEG recording)
Toccaceli Blasi, M., Valletta, M., Trebbastoni, A., D’Antonio, F., Talarico, G., Campanelli, A., Sepe Monti, M., Salati, E., Gasparini, M., Buscarnera, S., Salzillo, M., Canevelli, M., & Bruno, G. (2023). Sundowning in Patients with Dementia: Identification, Prevalence, and Clinical Correlates. Journal of Alzheimer’s Disease : JAD, 94(2), 601–610. https://doi.org/10.3233/JAD-230094	2023	Italy	Cross-sectional	Assessed by self developed sundown syndrome questionaire	Late Afternoon-Evening Hours	Home	PWD	Patients With Dementia Were Recruited According To National Institute On Aging - Alzheimer’S Association Criteria For All-Cause Dementia	1) Institutionalized; 2) Not Assisted By A Reliable Caregiver Capable Of Providing Detailed Information About The Presence Of Behavioral Disturbances (I.E., A Caregiver Living With Or Daily Visiting The Patient); 3) Had Introduced Or Modified Doses Of Psychoactive Drugs In The Two Months Before Evaluation.	N/A	184	59.8%	78.3 (7.7)	Caregivers	Sundowning evaluation questionaire, neuropsychological evaluation were retrived for a subgroup of patients with a MMSE score ≥ 20/30 al	Agitation, irritability, anxiety, delusions, hallucinations, aberrant motor behavior, depression, apathy, dishinibition, appetite abnormalities, euphoria	N/A
Trumpf, R., Haussermann, P., Zijlstra, W., & Fleiner, T. (2023). Circadian aspects of mobility-related behavior in patients with dementia: An exploratory analysis in acute geriatric psychiatry. INTERNATIONAL JOURNAL OF GERIATRIC PSYCHIATRY, 38(6). https://doi.org/10.1002/gps.5957	2023	Germany	Cross-sectional	Patients with active period starting times between 2PM and 9:59 PM on both measurement days	14:00-21:59	Hospital	PWD	1) Diagnosis Of Dementia According To Icd‐10; 2) Clinical Exclusion Of Delirium Based On The Validated German Version Of The Confusion Assessment Method; 3)Ability To Perform The Timed Up And Go Test(Tug) Without Human Assistance;One Week Minimum Of Stay Before Enrollment Into The Study In Order To Help Patients Become Familiarized With The Wardsetting.Th	N/A	N/A	73	44%	81(6)	Specialists	NPI	Delusions, hallucinations, agitation/ aggression, depression/dysphoria, anxiety,elation/euphoria, apathy/ indifference, disinhibition, irritability/lability, aberrant motor behavior,sleepandnight‐time behaviordisorders, appetite/eating changes	Single modal (motion activity monitor)
Note:
N/A: Not available or not applicable.
PWD: People with Dementia.
AD: Alzheimer’s Disease.
PD: Parkinson’sdisease
aMCI: Amnestic Mild Cognitive Impairment.
HC: Healthy Controls.
* Indicates that the mean value of age was manually calculated by the researchers based on the data provided in the original papers.
Specialists: Researchers, clinicians, or professionals who assess Sundown Syndrome (SS) based on their professional expertise.
Single modal refers to a single type of sensor or monitoring tool
Multimodal involves the use of multiple sensors or monitoring tools
